# Supplementary material for: Efficacy of Sirolimus in Patients Requiring Tracheostomy for Life-Threatening Lymphatic Malformation of the Head and Neck: A Report From the European Reference Network
Source: Front Pediatr. 2021 Sep 30;9:697960. doi: 10.3389/fped.2021.697960 (PMC8515018; doi:10.3389/fped.2021.697960)
Supplement: Supplementary file 1 [file Table_1.XLSX]

## Sheet: Overview
	Patient ID	Date of birth	Age at last follow-up		Age at onset	Localization and extent	Genetics > important, basically no data available...	Age at first therapy	Treatment modalities				Age at placement of tracheostoma	Indication for placement of tracheosoma	Age at start of sirolimus	Trough levels of sirolimus [ng/mL]	Effect of sirolimus	AE/SAE due to sirolimus	Duration of treatment with sirolimus while tracheostoma	Removal of tracheostoma [month/year]	Duration of tracheostomy [m]	Duration of tracheostoma and sirolimus	Others	Date of last follow-up
				Gender					sclerotherapy	lasertherapy	resection	others
FR	1	20.09.2006	14y	f	at bith	tongue, floor of mouth, mandibular, neck, submental to ear	---	?	OK432			RFA	5m	obstruction and breathing difficulties	8y	6 ng/ml (4/2015); 3-5 ng/ml (until 10/2018)	reversal of tracheostoma, improvement of mouth closure, less infections and bleedings (tongue), improvement of facial expression and speech development	---	29m of sirolimus treatment, tapering as of 4/2020	2017-02-01	29	???		?
FR	2	15.12.1995	25y	f	at birth	tongue, floor of mouth, mandibular, cheek	---	?	bleomycin				2d	obstruction and breathing difficulties	18y	10-15 ng/ml	No reversal of tracheostoma, no reduction of volume	recurrent FUO	7m (11/2013-5/2014)	no removal	no effect of sirolimus				durch Krankenakte gehen
FR	3	17.07.2007	13y	m	intrauterine, 1° sectio 33. SSW	tongue, floor of mouth, mandibular, neck and larynx	NRAS mutaiton, no PIK3CA mutation	?		CO2-laser of larynx			2d	obstrutcion (larynx)	5y	10-15 ng/ml (despite regular dosage increase)	no reversal of trachostoma	---	5m	no removal	no effect of sirolimus, canula still at night				durch Krankenakte gehen
MUE	4	13.07.2015	5y	m	at birth	neck	---	postnatally	OK432				9m (4/2016)	respiratory insufficiency with intubation		2x 1mg (5-10 ng/ml)		viral infections, cutaneaous Pilz und MSH, gut behandelbar, failure to thrive: 11,3 kg, 100 cm	16m (sirolimus still ongoing, tapering did not work)	2017-09-01	17m		LM stabalizes, quickly response, does not decrease	more information needed!	Eltern: 0151 476 90807	Mumps, darunter LM dtl. vergrößert, darunter 2M stationär	in München Dr. Schenk Kinderorthopädie
FIN	5	27.12.2017	3y	m	at birth (antenatal MRI)	face, neck, mediastinum (until carina)	---	44d	Doxycyclin				2d	airway obstruction, intubation during resuscitation	2m	2-5 ug/l - easily high consentrations with "normal dosing". Dose now 0,3mgx1	decrease in size of macrocysts, weaning from respiratory support, reduced bleeding into cysts and no more transfusions required	ulceration and necrosis of pigtail catheter, resp. Infections > hospitalization, tracheostoma infections related to sirolimus? (trachea reconstruction with cartilage graft)	20 m (ongoing)	2020-10-01				more information needed!	eMail pending
IRL	6	10.08.2012	8y	m	at birth	lung, pleura, right parotid, pleural and percardial effucsions, subglottis, cutaneous, splenic, mesenteric	GATA2 gene sequencing negative	20m		CO2-laser		MLB and pericardiocentesis	45m	subglottis stenosis		3-5 ng/ml	overall improvement of pulmonary, subglottic, parotid and soft tissue, decreased subglottic stenosis on MLB	lymphopenia	8m	2017-01-01	8m		in addition: monthly avastin still ongoing, no side effects
IRL	7	16.01.2010	10y	m	at birth (antenatal ulatrasound)	right side of the face and neck, right parapharyngeal incolvement	---	1m					1m; 5y	severe posterior displacement of tongue base and epiglottis	9y	5-10 ng/ml	improvement in bleeding from lymphatic blebs on tongue, successful removal of tracheostoma	lymphopenia	12m (ongoing, stabilization, tracheo only removed recently, continued clinical improvement)	2020-11-01	5y		tracheostomy:2010-2013; 2015-11/2020	15122020	only second tracheostoma counts
Spain	8	03.02.2013	7y		1m	base of mouth, oropharynx, anterior cervical region, both parapharyngeal spaces and left temporal fossa	---	1m					1m	progressive breathing difficulty	3y 1m	5 ng/ml	decreased volume, improvement of pronuncation and speech	minor infections	10m (ongoing)	2017-02-01	46m				eMail pending
Spain	9	?	18/12/2000?		at birth	extensive cervical and facial region	in progress > update?	1d					5m	difficulty keeping the upper airway open	11y 11m	5,3 - 10 ng/ml	less infections in the oral cavity, less bleeding in the oral cavity, normal levels of gammasglobulins 10 months after the start of rapamycin, reduction of the size and consistency of lymphangioma, no lymphangioma infections, not use the gastric button since 6 months after rapamycin started	grade I/II skin toxictiy, infection	ongoing (5y)???	no removal	removal planned			6
Neth	10	?	34m > date of birth?		at birth	head, neck, mouth and tongue basis, partial trachea obstruction	---	2d	Bleomycin				14d	apnoe with bradycardia	1m	4.5 ng/ml	decreace in size, relpasing infection > sirolimus interrupted at age 7m > significant increase of LM > restart of sirolimus with no infections	minor infections	32m, treatment ongoing	no removal	removal planned			2020-11-01	eMail pending
Neth	11	?	68m > date of birth?		at birth (premature at 35 weeks)	extensive neck, laryngeal cleft with compression of trachea	---	2d	Doxycyclin/bleomycin				2m	respiratory insufficiency despite other therapies	45m	4 ng/ml	no growth of LM, less infection, less pain	hypophosphatemia	23m (ongoing?)	no removal				2020-10-01
Neth	12	?	date of birth?		at birth	tongue	---	3w	Bleomycin				6w	preventive due to size of LM, no respiratory impairment	15m	4.5 ng/ml	significant and fast size reduction	---	ongoing (initial course: 21m, stopped after removal of tracheostomy and restarted due to size increase	removal (which month and year?)	34m		stable size, no decrease under ongoing sirolimus	2020-10-01
Swe	13	06.03.2018	34m		intrauterine	neck, floor of mouth, larynx	---	1d					1d, resuscitation	airway compression	2m	5-10 ng/ml ? > exact trough level?	size reduction, softening of the tissue, no inflammation or bleeding, better breathing and sounds	minor infections	31m, ongoing	no removal	removal planned				eMail pending

## Sheet: T1_characteristics
	Patient ID	Gender	Age at onset	Localization and extent	Treatment modalities
					sclerotherapy	lasertherapy	resection	others									other
	P01	F	at bith	tongue, floor of mouth, mandibular, submentally up to left ear, neck				RFA	5m	breathing	8y	6 ng/ml (4/2015); 3-5 ng/ml (until 10/2018)	---	2y and 5m of sirolimus treatment, tapering as of 4/2020	removal when?	29	RFA
	P02	M	at birth	rigtht cervical region extending intrathoracically					9m	respiratory insufficiency with intubation	9m		???		?	?
	P03	M	intrauterine	face, neck, mediastinum extending to carina					2d	airway obstruction	55d	?	ulceration and necrosis of pigtail catheter	42d	no removal (2019)	removal planned?
	P04	M	intrauterine	right side of the face and neck, right parapharyngeal involvement					1m; 5y	posterior displacement of tongue base and epiglottis	9y	5-10 ng/ml	lymphopenia	10m (ongoing)	2020-11-01	only second tracheostoma counts
	P05	F	1m	base of mouth, oropharynx, anterior cervical region, both parapharyngeal spaces and left temporal fossa					1m	progressive breathing difficulty	3y	5 ng/ml	infection; hospitalized?	10m ongoing	2017-02-01	46m
	P06	F	at birth	tongue					6w	preventive due to size of LM, no respiratory impairment	15m	4.5 ng/ml	---	ongoing (initial course: 21m, stopped after removal of tracheostomy and restarted due to size increase	removal	35m
	P07	M	at birth	extensive cervical and facial region, tongue					5m	difficulty keeping the upper airway open	11y	5,3 - 10 ng/ml	grade I/II skin toxictiy, infection	ongoing	not yet?	removal planned
	P08	M	at birth	lung, pleura with pleural and percardial effucsions, right parotid, subglottis, subcutaneous, splenic and mesenteric lesions				MLB and pericardiocentesis	45m	subglottis stenosis	3y	3-5 ng/ml	lymphopenia	9m	2017-01-01	17m	pericardio-centesis
	P09	F	at birth	tongue, floor of mouth, partial trachea obstruction, face, neck					14d	apnoe with bradycardia	1m	4.5 ng/ml	infection; hospitalized?	33m	no removal	removal planned
	P10	M	intrauterine	floor of mouth, larynx, neck					1d	airway compression	2m	5-10 ng/ml ? > exact trough level?	mild infections	ongoing	no removal	removal planned
	P11	F	at birth	extensive neck, laryngeal cleft with compression of trachea					2m	respiratory insufficiency despite other therapies	45m	4 ng/ml	hypophosphatemia	23m	no removal
	P12	F	at birth	tongue, floor of mouth, mandibular, cheeks
	P13	M	intrauterine	tongue, floor of mouth, mandibular, neck and larynx					2d?	intubation and tracheotomy	5y	6-7 ng/ml (despite regular dosage increase)	---	6m	no removal
