# Supplementary material for: Efficacy of Sirolimus in Patients Requiring Tracheostomy for Life-Threatening Lymphatic Malformation of the Head and Neck: A Report From the European Reference Network
Source: Front Pediatr. 2021 Sep 30;9:697960. doi: 10.3389/fped.2021.697960 (PMC8515018; doi:10.3389/fped.2021.697960)
Supplement: Supplementary file 2 [file Table_2.xlsx]

## Sheet: T2_treatment and outcome
Patient ID	Age at placement of tracheostoma	Indication for placement of tracheosoma	Age at start of sirolimus	Trough levels of sirolimus [ng/mL]	AE/SAE under sirolimus	Duration of sirolimus therapy while under tracheostomy [months]	Status of tracheostomy, at age of	overall duration of tracheostomy [m]	Others
01	5m	breathing	8y	3 - 6	---	29, discontinued at age 13y, 9m	removal, 10y, 5m	29
02	9m	respiratory insufficiency with intubation	10m	5 - 10	mild infections	16, still ongoing	removal, 2y, 2 m	?	severe cervical swellung under parotitis epidemica
03	2d	airway obstruction	2m	2 - 5	ulceration and necrosis at pigtail catheter site, trachea reconstruction with cartilage graft	20, still ongoing	removal, 2y, 10 m	removal planned?
04	1m; 5y	posterior displacement of tongue base and epiglottis	9y	5 - 10	lymphopenia	12, still ongoing	removal, 10y, 10m	only second tracheostoma counts	tracheostomy from ages 1m to 2y, and 5y to 10y, 10m
05	1m	progressive breathing difficulty	3y, 1m	4 - 5	mild infections	10, still ongoing	removal, 3y, 11m	46m
06	6w	preventive due to size of LM, no respiratory impairment	15m	3.5 - 5.6	---	21, still ongoing	removal, 3y	35m	sirolimus discontinued after tracheostomy reversal, restarted due to increase of LM
07	5m	difficulty keeping the upper airway open	11y , 11m	5 - 10	skin toxicity °I/II, mild infections	67, discontinued at 17y, 6m	removal, 17y, 6m	removal planned	PIK3CA mutation, switch to alpelisib at age 17y, 6m
08	3y, 9m	subglottis stenosis	3y	3 - 5	lymphopenia	8, discontinued at 6y, 11m	removal, 5y, 2m	17m	ongoing monthly avastin since age 4y
09	14d	apnoe with bradycardia	1m	3.8 - 4.7	mild infections	32, still ongoing	removal planned	removal planned
10	1d	airway compression	2m	5 - 10	mild infections	31, still ongoing	removal planned	removal planned
11	2m	respiratory insufficiency despite other therapies	3y, 9m	3.3 - 4.6	hypophosphatemia, mild infections	23, still ongoing	still required
12	2d		18y	10 - 15	recurrent FUO	7	still required
13	2d		5y	5 - 10	---	5	still required
